# Supplementary material for: Probenecid Inhibits Extracellular Signal-Regulated Kinase and c-Jun N-Terminal Kinase Mitogen-Activated Protein Kinase Pathways in Regulating Respiratory Syncytial Virus Response
Source: Int J Mol Sci. 2024 Nov 20;25(22):12452. doi: 10.3390/ijms252212452 (PMC11594929; doi:10.3390/ijms252212452)
Supplement: Supplementary file 1 [file ijms-25-12452-s001.zip]

Archive with 1 entries (1 files):
- ijms-3277084-supplementary.pdf
